# Supplementary material for: Beyond the Usual: Breast, Pituitary and Gastric Metastases from Clear Cell Renal Cell Carcinomas—A Case Series with Review of Literature
Source: Diagnostics (Basel). 2026 Jun 9;16(12):1773. doi: 10.3390/diagnostics16121773 (PMC13297709; doi:10.3390/diagnostics16121773)
Supplement: Supplementary file 1 [file diagnostics-16-01773-s001.zip]

Archive with 1 entries (1 files):
- diagnostics-4326090-supplementary.pdf
